# Supplementary material for: Task Differences and Prosociality; Investigating Pet Dogs’ Prosocial Preferences in a Token Choice Paradigm
Source: PLoS One. 2016 Dec 21;11(12):e0167750. doi: 10.1371/journal.pone.0167750 (PMC5176280; doi:10.1371/journal.pone.0167750)
Supplement: S1 Data — (XLSX) [file pone.0167750.s003.xlsx]

## Sheet: Sheet1
donor	sex	receiver	R.sex	condition	session	N.trial	N.Giving	N.Control	N.touch
Akyla	F	Nya	F	F.SFC	5	14	7	2	9
Akyla	F	Nya	F	F.test	4	31	18	13	31
Akyla	F	NA	F	NSC	1	20	11	3	14
Akyla	F	Lola	F	S.SFC	3	26	14	7	21
Akyla	F	Lola	F	S.test	2	26	20	1	21
Amy	F	Baco	M	F.SFC	5	8	6	1	7
Amy	F	Baco	M	F.test	4	14	13	0	13
Amy	F	NA	M	NSC	1	7	5	2	7
Amy	F	Mago	M	S.SFC	3	24	15	5	20
Amy	F	Mago	M	S.test	2	1	0	1	1
Charlie	M	Cookie	M	F.SFC	4	19	14	4	18
Charlie	M	Cookie	M	F.test	5	40	35	4	39
Charlie	M	NA	M	NSC	1	23	10	5	15
Charlie	M	Michel	M	S.SFC	2	2	2	0	2
Charlie	M	Michel	M	S.test	3	3	3	0	3
Emily	F	Aiko	M	F.SFC	1	4	3	1	4
Emily	F	Aiko	M	F.test	2	14	11	3	14
Emily	F	NA	M	NSC	3	24	17	6	23
Emily	F	Michel	M	S.SFC	4	3	2	1	3
Emily	F	Michel	M	S.test	5	2	1	1	2
Emma	F	Hanja	F	F.SFC	1	40	28	4	33
Emma	F	Hanja	F	F.test	2	29	22	6	28
Emma	F	NA	F	NSC	3	21	21	0	21
Emma	F	Lola	F	S.SFC	4	5	5	0	5
Emma	F	Lola	F	S.test	5	2	1	1	2
Flamme	M	Nessie	F	F.SFC	1	40	22	5	27
Flamme	M	Nessie	F	F.test	2	18	12	1	13
Flamme	M	NA	F	NSC	5	21	15	1	16
Flamme	M	Lola	F	S.SFC	3	35	23	4	27
Flamme	M	Lola	F	S.test	4	13	5	3	8
Hybie	F	Tuukka	F	F.SFC	4	21	14	7	21
Hybie	F	Tuukka	F	F.test	5	24	19	5	24
Hybie	F	NA	F	NSC	3	16	11	3	14
Hybie	F	Rosie	F	S.SFC	1	9	6	2	8
Hybie	F	Rosie	F	S.test	2	3	3	0	3
Joey	M	Flappi	F	F.SFC	4	29	16	1	17
Joey	M	Flappi	F	F.test	3	22	12	1	13
Joey	M	NA	F	NSC	5	9	6	1	7
Joey	M	Lola	F	S.SFC	2	37	17	4	21
Joey	M	Lola	F	S.test	1	29	13	1	14
Luna	F	Talie	M	F.SFC	2	10	8	2	9
Luna	F	Talie	M	F.test	1	15	13	1	14
Luna	F	NA	M	NSC	3	3	2	1	3
Luna	F	Buck	M	S.SFC	5	6	4	1	5
Luna	F	Buck	M	S.test	4	11	8	1	9
Merlin	M	Pauli	M	F.SFC	1	40	35	3	38
Merlin	M	Pauli	M	F.test	2	36	30	4	34
Merlin	M	NA	M	NSC	5	8	6	2	8
Merlin	M	Buck	M	S.SFC	3	5	4	1	5
Merlin	M	Buck	M	S.test	4	10	6	4	10
Michel	M	Monty	M	F.SFC	3	27	12	3	15
Michel	M	Monty	M	F.test	4	19	7	0	7
Michel	M	NA	M	NSC	5	28	11	0	11
Michel	M	Buck	M	S.SFC	1	22	11	0	11
Michel	M	Buck	M	S.test	2	15	5	0	5
Quismo	M	Luke	M	F.SFC	2	26	8	0	8
Quismo	M	Luke	M	F.test	3	7	6	0	6
Quismo	M	NA	M	NSC	1	23	11	0	11
Quismo	M	Buck	M	S.SFC	4	11	4	1	5
Quismo	M	Buck	M	S.test	5	10	3	1	4
Sokrates	M	Ultimo	M	F.SFC	2	28	18	4	23
Sokrates	M	Ultimo	M	F.test	1	31	18	7	25
Sokrates	M	NA	M	NSC	5	8	5	3	8
Sokrates	M	Buck	M	S.SFC	4	9	8	1	9
Sokrates	M	Buck	M	S.test	3	15	11	4	15
Teddy	M	Lola	F	F.SFC	2	29	11	2	13
Teddy	M	Lola	F	F.test	1	32	12	4	16
Teddy	M	NA	F	NSC	5	5	4	0	4
Teddy	M	Hybie	F	S.SFC	4	14	7	0	7
Teddy	M	Hybie	F	S.test	3	21	8	3	11
Zuri	F	Akin	M	F.SFC	2	8	6	2	8
Zuri	F	Akin	M	F.test	1	19	10	5	15
Zuri	F	NA	M	NSC	3	8	6	2	8
Zuri	F	Mago	M	S.SFC	5	3	2	1	3
Zuri	F	Mago	M	S.test	4	9	8	0	8
